# Supplementary material for: Chemerin sustains the growth of spongiotrophoblast and sinusoidal trophoblast giant cells through fatty acid oxidation
Source: BMC Biol. 2025 Jul 3;23:199. doi: 10.1186/s12915-025-02294-9 (PMC12226855; doi:10.1186/s12915-025-02294-9)
Supplement: Supplementary file 2 — Additional file 2. This Dataset described the differentially expressed genes (DEGs) between WT and Chemerin KO placentas with fold change > 2.0 and p-value threshold of 0.05. [file 12915_2025_2294_MOESM2_ESM.xlsx]

## Sheet: KO-vs-WT-diff-p-val-0.05-FC-2.g
gene_id	BaseMean_DESeq2	BaseMean_control_WT	BaseMean_case_KO	FoldChange	log2FoldChange	p-value	q-value	Regulation
1110032F04Rik	1.58684	3.17369	0	0.0577319	-4.11449	0.0329086	0.860308	Down
1500009C09Rik	7.89437	13.6329	2.15588	0.159879	-2.64495	0.0484457	0.944526	Down
1600019K03Rik	86.0642	134.858	37.2708	0.27632	-1.85559	0.000318753	0.109609	Down
1600029I14Rik	15.9344	6.99353	24.8753	3.54171	1.82444	0.00447486	0.459574	Up
1700013H16Rik	3.26844	6.04719	0.489689	0.0819492	-3.60913	0.0346964	0.877439	Down
1700018A04Rik	1.88779	3.77557	0	0.0486435	-4.36161	0.0416223	0.906717	Down
1700028J19Rik	12.0265	16.8067	7.24642	0.432648	-1.20873	0.0455354	0.929635	Down
1700048O20Rik	10.6291	4.51377	16.7444	3.66709	1.87464	0.0281794	0.827044	Up
1700055D16Rik	13.3491	19.7835	6.91478	0.351319	-1.50915	0.00602926	0.519283	Down
1700120C14Rik	2.49685	4.7451	0.248599	0.0638532	-3.9691	0.0149322	0.696688	Down
2310043M15Rik	5.40659	2.08115	8.73204	4.32109	2.1114	0.0252595	0.816371	Up
2410004P03Rik	35.5656	55.2425	15.8888	0.289126	-1.79023	0.00431379	0.454335	Down
3830432H09Rik	89.8237	140.253	39.3948	0.281427	-1.82917	1.54808e-06	0.00159785	Down
4921525O09Rik	6.61426	3.3315	9.89702	2.93944	1.55554	0.0499535	0.948465	Up
4930447F24Rik	367.322	637.77	96.8752	0.151843	-2.71935	0.00029335	0.106239	Down
4930502E09Rik	2.38953	4.51244	0.266608	0.0672094	-3.89519	0.0142485	0.689019	Down
4930539C22Rik	1.76762	3.53524	0	0.0519851	-4.26576	0.0394492	0.893925	Down
4933417E11Rik	94.5803	134.334	54.8268	0.408533	-1.29147	0.0132905	0.680784	Down
5033430I15Rik	40.6269	54.6729	26.5809	0.486902	-1.0383	0.00948382	0.617585	Down
5330439A09Rik	5.37005	8.98838	1.75172	0.194367	-2.36314	0.0286793	0.830683	Down
5430401H09Rik	20.7173	30.3411	11.0935	0.365787	-1.45092	0.019112	0.741501	Down
5730403I07Rik	1.65694	0	3.31389	18.3631	4.19874	0.049016	0.944526	Up
5730419F03Rik	16.2104	23.9503	8.47049	0.35257	-1.50402	0.0331075	0.860308	Down
5930438M14Rik	1.42981	0	2.85961	15.9588	3.99628	0.0383113	0.887266	Up
A230057D06Rik	2.09042	3.93224	0.248599	0.0768767	-3.70131	0.042777	0.915112	Down
A930001A20Rik	5.85037	2.1174	9.58334	4.43975	2.15048	0.0246849	0.808424	Up
ATP6	410.999	268.802	553.195	2.05779	1.04109	0.021739	0.776351	Up
ATP8	40.0687	61.4693	18.6681	0.304449	-1.71573	0.0186178	0.738027	Down
Abcd2	17.7002	23.8216	11.5787	0.485874	-1.04135	0.0461537	0.931619	Down
Acot3	16.4879	22.9518	10.0241	0.435698	-1.1986	0.0487772	0.944526	Down
Acp7	869.803	1164.2	575.401	0.494398	-1.01625	0.0012177	0.261843	Down
Acpp	453.734	152.251	755.218	4.96869	2.31287	2.20689e-16	1.13892e-12	Up
Acsm4	5.36891	8.28981	2.44801	0.29714	-1.75079	0.0443074	0.922944	Down
Acss3	19.2647	8.86193	29.6675	3.34672	1.74275	0.0193841	0.746541	Up
Adamtsl3	6.01637	9.81037	2.22238	0.226435	-2.14283	0.0188527	0.741287	Down
Adgrv1	47.8363	68.8977	26.7749	0.389776	-1.35928	0.00755102	0.554717	Down
Agbl2	10.0734	4.90412	15.2427	3.10292	1.63363	0.0260916	0.824824	Up
Agxt2	7.40035	2.63414	12.1666	4.56826	2.19164	0.0287979	0.831212	Up
Ajap1	29.1925	17.352	41.033	2.37668	1.24895	0.0105103	0.647978	Up
Akap3	2.26432	4.26852	0.260119	0.0705101	-3.82603	0.0262585	0.826545	Down
Akr1b7	83.1025	40.3122	125.893	3.1275	1.64501	0.013538	0.681595	Up
Ankrd2	32.065	18.2921	45.8379	2.48775	1.31484	0.00158405	0.291961	Up
Ankrd45	11.4859	17.1145	5.85731	0.343542	-1.54144	0.0276044	0.827044	Down
Ano2	153.519	214.43	92.6078	0.432023	-1.21082	0.00142341	0.282697	Down
Ano4	16.3662	3.92456	28.8079	7.35934	2.87958	0.00726152	0.543114	Up
Apol6	59.9191	36.5718	83.2665	2.26664	1.18055	0.00571729	0.511628	Up
Apol9b	110.468	149.295	71.641	0.479942	-1.05907	0.00683966	0.532797	Down
Aqp5	26.0762	8.00826	44.1441	5.54148	2.47027	0.0208395	0.764103	Up
Areg	5.78641	9.89116	1.68165	0.172265	-2.5373	0.0346936	0.877439	Down
Arhgap20os	13.8233	20.1936	7.45295	0.370023	-1.43431	0.0410112	0.905552	Down
Arhgef38	1.74873	0	3.49745	19.4043	4.27831	0.0126589	0.670822	Up
Armh1	3.03101	0.705912	5.3561	7.44925	2.8971	0.0391544	0.892269	Up
Atad3aos	12.5039	19.2825	5.7253	0.296605	-1.75338	0.00219055	0.333619	Down
Awat1	13.4203	5.89557	20.9451	3.51873	1.81506	0.0307381	0.848157	Up
BC018473	2.67256	4.86192	0.4832	0.101452	-3.30113	0.0238667	0.80372	Down
BC147527	7.21528	11.5839	2.84666	0.241754	-2.04839	0.0135834	0.681595	Down
Bmp8b	343.382	223.473	463.291	2.07151	1.05068	0.0224797	0.784073	Up
Bnc1	20.7936	12.5607	29.0266	2.30872	1.20709	0.0185064	0.738027	Up
Btc	38.0615	51.6668	24.4561	0.476435	-1.06965	0.0284204	0.827609	Down
Btnl2	2.80648	5.34635	0.266608	0.0564747	-4.14625	0.0169885	0.725584	Down
C030037D09Rik	21.0986	13.9025	28.2947	2.02719	1.01948	0.0202586	0.757604	Up
C130036L24Rik	24.1357	14.3307	33.9407	2.3704	1.24513	0.00994341	0.629637	Up
C2cd4a	25.5163	15.0599	35.9728	2.37287	1.24663	0.0252706	0.816371	Up
Cacna1i	61.4087	86.8178	35.9997	0.415133	-1.26835	0.0278611	0.827044	Down
Cadps2	8.13821	3.85288	12.4235	3.21626	1.68538	0.0401474	0.900829	Up
Calml3	29.8218	13.4	46.2436	3.43285	1.7794	0.00483291	0.472824	Up
Camk1g	22.1019	7.33997	36.8639	4.95932	2.31014	0.000152584	0.0670168	Up
Car12	4.58196	8.16552	0.998408	0.122201	-3.03268	0.00609147	0.519283	Down
Cc2d2b	4.60034	1.41458	7.7861	5.42177	2.43876	0.0230541	0.790436	Up
Ccl2	70.6357	102.048	39.2238	0.385429	-1.37546	0.00407973	0.443822	Down
Ccn2	12966.2	17492.6	8439.74	0.482492	-1.05142	0.0084135	0.581542	Down
Ccr8	2.5964	0.23609	4.9567	16.6325	4.05594	0.0340822	0.872902	Up
Cd244a	185.912	267.171	104.653	0.39252	-1.34916	0.000194315	0.0771393	Down
Cd27	38.5558	55.0376	22.074	0.400871	-1.31879	0.000883011	0.207136	Down
Cd300ld4	1.89	0	3.78	21.063	4.39664	0.0391608	0.892269	Up
Cd72	56.0445	79.5577	32.5314	0.409486	-1.28811	0.00617032	0.519283	Down
Cdh15	2.36368	0.23609	4.49127	15.1164	3.91804	0.0271812	0.827044	Up
Cdh17	73.9669	125.199	22.7351	0.182736	-2.45217	0.000403126	0.128027	Down
Cdh6	48.6404	73.2476	24.0333	0.327635	-1.60984	0.00252812	0.353275	Down
Ces2b	32.8492	21.1091	44.5893	2.12029	1.08426	0.0312518	0.85261	Up
Ces2c	7.52856	3.37714	11.68	3.43091	1.77859	0.0330667	0.860308	Up
Cfap221	15.2222	22.9807	7.4636	0.325097	-1.62106	0.0410659	0.905552	Down
Chit1	38.3645	54.9122	21.8169	0.398203	-1.32843	0.00879384	0.587798	Down
Chn1os3	113.281	152.683	73.8781	0.483931	-1.04713	0.00408497	0.443822	Down
Chrna9	18.6411	27.0876	10.1945	0.375748	-1.41216	0.0112831	0.651272	Down
Chst5	104.127	153.509	54.7442	0.35739	-1.48443	0.00472667	0.468365	Down
Clec3a	4.57406	8.6394	0.508719	0.0583746	-4.09852	0.00322968	0.393451	Down
Cndp1	2.56434	0.234541	4.89415	16.4323	4.03847	0.0293441	0.834629	Up
Cnmd	204.952	129.882	280.021	2.15832	1.10991	0.0255685	0.818186	Up
Col6a4	21.0277	29.4347	12.6207	0.431453	-1.21272	0.0434881	0.915112	Down
Col6a5	197.949	2.90536	392.992	134.53	7.07178	1.97864e-29	4.0845e-25	Up
Col6a6	11.1602	4.0432	18.2772	4.49195	2.16734	0.0061343	0.519283	Up
Cplx1	57.3985	35.0623	79.7347	2.26724	1.18094	0.0116752	0.655042	Up
Crct1	231.698	324.439	138.956	0.429075	-1.2207	0.000638957	0.170653	Down
Crhr1	1.59566	0	3.19133	17.7418	4.14908	0.0286086	0.830614	Up
Crhr2	5.61867	0.745825	10.4915	14.1875	3.82655	0.00191226	0.315798	Up
Crtac1	14.9296	4.00598	25.8532	6.35838	2.66866	0.000644816	0.170653	Up
Csf2rb	829.132	1117.83	540.432	0.483716	-1.04777	0.0096464	0.623001	Down
Csmd1	36.479	57.0476	15.9104	0.280779	-1.83249	3.02522e-05	0.0189241	Down
Cstdc6	2.71042	0.745422	4.67541	6.35587	2.66809	0.0348355	0.878231	Up
Cth	114.563	72.2079	156.918	2.16874	1.11686	0.0185714	0.738027	Up
Ctnna2	7.07308	3.30218	10.844	3.32862	1.73492	0.0364622	0.887266	Up
Ctse	201.791	305.687	97.8943	0.320505	-1.64158	0.000540205	0.154881	Down
Ctsg	26.9379	38.229	15.6467	0.407673	-1.29451	0.0459796	0.929635	Down
Cuzd1	194.967	65.1845	324.749	4.98289	2.31698	0.00892063	0.592118	Up
Cxcl13	6.13678	9.96807	2.30549	0.228136	-2.13203	0.0216816	0.776351	Down
Cyp2b10	9.71158	4.03862	15.3845	3.78565	1.92054	0.0167635	0.722901	Up
Cyp2d26	4.41154	0.47063	8.35245	17.0472	4.09146	0.00150589	0.287801	Up
Cyp4a10	5.20526	10.1504	0.260119	0.0297502	-5.07095	0.0118653	0.655042	Down
D030025P21Rik	19.7756	8.94353	30.6077	3.39859	1.76494	0.041323	0.905552	Up
D130017N08Rik	8.43457	13.1871	3.68204	0.279694	-1.83808	0.021362	0.772287	Down
D130043K22Rik	66.6503	94.1895	39.1112	0.414465	-1.27068	0.000688959	0.177777	Down
Dbx1	2.68542	5.14776	0.223081	0.0587021	-4.09044	0.0254159	0.817229	Down
Ddx3y	549.912	0.235686	1099.59	4601.47	12.1679	3.43208e-05	0.0208378	Up
Dlgap2	4.74486	8.24271	1.24701	0.151674	-2.72096	0.00599588	0.519283	Down
Dmp1	7.0507	12.6888	1.41256	0.114435	-3.1274	0.00692075	0.537087	Down
Dnajc5b	3.70007	0.471775	6.92837	14.1197	3.81963	0.00623875	0.519283	Up
Dnase2b	3.72328	6.91334	0.533217	0.0733119	-3.76981	0.011961	0.655042	Down
Dpep3	2.80402	5.34144	0.266608	0.056499	-4.14563	0.00492992	0.479253	Down
Dtx3l	981.476	1497.02	465.932	0.311295	-1.68365	6.30703e-08	9.29972e-05	Down
Dusp7	902.149	1241.94	562.361	0.452693	-1.14339	1.24625e-09	2.69708e-06	Down
Duxbl1	35.8495	21.5574	50.1416	2.32537	1.21746	0.00279181	0.372986	Up
E130112N10Rik	5.25953	9.37813	1.14092	0.127338	-2.97327	0.00859316	0.58304	Down
Edn2	667.266	890.455	444.076	0.498959	-1.00301	0.0200665	0.753503	Down
Efhb	8.32538	13.2274	3.42338	0.260672	-1.93969	0.0119456	0.655042	Down
Egfros	155.553	211.658	99.4483	0.470454	-1.08787	0.00151966	0.287801	Down
Eif2s3y	137.309	0.235686	274.383	1151.13	10.1688	0.00265332	0.362732	Up
Elapor1	72.9989	30.2012	115.797	3.81918	1.93326	2.9509e-05	0.0189241	Up
Elavl3	11.5591	6.00347	17.1148	2.84119	1.50649	0.0329301	0.860308	Up
Ephx3	5.47532	9.23844	1.7122	0.18684	-2.42012	0.0419263	0.908169	Down
F630040K05Rik	27.5932	39.6599	15.5266	0.393908	-1.34407	0.00543722	0.498847	Down
Fa2h	1036.74	1404.69	668.781	0.476071	-1.07075	0.00163337	0.295769	Down
Fam155a	3.73619	6.93916	0.533217	0.0728435	-3.77906	0.0147836	0.696688	Down
Fam78a	108.586	55.2088	161.963	2.92632	1.54909	0.00186236	0.312559	Up
Fbxw26	2.19883	0.234541	4.16312	14.0404	3.81151	0.0324692	0.859743	Up
Foxf2	171.621	230.213	113.03	0.491239	-1.0255	0.0309943	0.84907	Down
Foxp3	3.32503	6.11685	0.533217	0.0825822	-3.59802	0.0370454	0.887266	Down
Fpr1	5.65108	9.23188	2.07028	0.230857	-2.11493	0.0393821	0.893925	Down
Fut9	6.8475	1.21336	12.4816	10.2681	3.36009	0.00525322	0.492919	Up
Gabrr2	9.53696	14.5676	4.50629	0.309784	-1.69067	0.0383824	0.887266	Down
Gal	26.8616	38.237	15.4863	0.404931	-1.30425	0.0464339	0.933336	Down
Gas2l3	257.294	166.31	348.279	2.09342	1.06586	2.72003e-08	4.3192e-05	Up
Gata5	7.70256	12.1052	3.29989	0.270947	-1.88392	0.0230893	0.790436	Down
Gdf3	3.36554	5.81324	0.917842	0.165077	-2.59879	0.0474244	0.941351	Down
Gdpd4	30.5359	46.4078	14.6641	0.316908	-1.65786	0.00356887	0.418592	Down
Glb1l3	1.39559	0	2.79117	15.4558	3.95007	0.0366565	0.887266	Up
Glt8d2	25.9256	15.6777	36.1735	2.305	1.20476	0.0426039	0.915085	Up
Gm10037	16.5758	9.25689	23.8946	2.55868	1.3554	0.0124482	0.664001	Up
Gm10636	3.79475	7.58951	0	0.024186	-5.36969	0.00551802	0.50402	Down
Gm10777	88.9137	131.224	46.6036	0.355778	-1.49095	4.05775e-07	0.000523526	Down
Gm11545	40.8776	17.0253	64.73	3.80941	1.92957	0.00945291	0.617521	Up
Gm12250	40.5152	57.3069	23.7234	0.414624	-1.27012	0.0056333	0.510036	Down
Gm12722	15.2987	2.43399	28.1635	11.5681	3.53208	2.53901e-05	0.0169073	Up
Gm12865	28.8093	16.5508	41.0678	2.46584	1.30208	0.00683414	0.532797	Up
Gm13562	7.75356	12.4849	3.0222	0.240777	-2.05423	0.0114036	0.655042	Down
Gm14232	2.51501	0	5.03002	27.9036	4.80238	0.00849006	0.582261	Up
Gm16348	8.16058	3.06358	13.2576	4.27757	2.09679	0.0374012	0.887266	Up
Gm17249	8.39542	12.201	4.58982	0.378657	-1.40104	0.0478621	0.944526	Down
Gm17778	16.4813	27.2182	5.7444	0.211551	-2.24092	0.00295335	0.379692	Down
Gm19391	19.9299	29.7897	10.0701	0.34008	-1.55605	0.0131776	0.679424	Down
Gm19510	16.2434	24.5922	7.89457	0.325609	-1.61879	0.0102529	0.639427	Down
Gm19600	16.8712	22.6619	11.0805	0.491586	-1.02448	0.0271124	0.827044	Down
Gm2065	12.7504	4.24174	21.259	4.95023	2.30749	0.00175855	0.303309	Up
Gm20684	5.46552	8.20745	2.72358	0.333933	-1.58237	0.0492329	0.944526	Down
Gm21190	22.61	14.5	30.72	2.14054	1.09798	0.039667	0.894914	Up
Gm21885	1.41936	0	2.83871	15.6886	3.97165	0.0414862	0.9062	Up
Gm26574	114.94	156.823	73.056	0.466114	-1.10125	0.00606075	0.519283	Down
Gm26590	18.2496	26.0906	10.4087	0.401002	-1.31832	0.0283838	0.827609	Down
Gm26704	2.95774	5.40676	0.508719	0.0927948	-3.42981	0.0370326	0.887266	Down
Gm28710	8.38247	14.8347	1.93025	0.132372	-2.91733	0.00194614	0.316333	Down
Gm29915	9.70704	19.4141	0	0.00945439	-6.7248	1.21145e-07	0.00016672	Down
Gm30144	29.5866	42.0493	17.1238	0.40837	-1.29205	0.0107913	0.651272	Down
Gm30145	6.36846	9.61968	3.11725	0.329585	-1.60128	0.0465861	0.934575	Down
Gm30256	8.37906	15.0484	1.70972	0.114927	-3.12121	0.00230169	0.336171	Down
Gm30366	1.73457	3.22054	0.248599	0.0940343	-3.41067	0.0415223	0.9062	Down
Gm3055	17.9622	27.5471	8.37736	0.304493	-1.71552	0.000326723	0.109609	Down
Gm30745	4.86677	0.939308	8.79424	9.13886	3.19201	0.00758906	0.555535	Up
Gm30840	3.33429	5.93028	0.738289	0.126184	-2.9864	0.0266116	0.827044	Down
Gm30967	3.47748	0.979962	5.97499	6.10599	2.61022	0.0241721	0.803765	Up
Gm31015	48.6282	67.099	30.1574	0.450254	-1.15119	0.0380994	0.887266	Down
Gm31134	24.5813	32.8629	16.2997	0.495727	-1.01238	0.00965752	0.623001	Down
Gm31249	2.59786	0.23609	4.95962	16.6283	4.05557	0.0230436	0.790436	Up
Gm31406	6.9744	11.3633	2.58549	0.231901	-2.10842	0.0393736	0.893925	Down
Gm31594	15.244	23.852	6.63604	0.281606	-1.82825	0.0191237	0.741501	Down
Gm32014	4.59222	7.95544	1.229	0.155124	-2.68851	0.016655	0.722901	Down
Gm32051	17.9494	26.6438	9.2551	0.348435	-1.52104	0.027195	0.827044	Down
Gm32085	43.6777	28.9857	58.3697	2.01552	1.01115	0.0118112	0.655042	Up
Gm32092	9.01035	13.4694	4.55132	0.341129	-1.55161	0.0472463	0.941351	Down
Gm32197	6.9343	2.35479	11.5138	5.01535	2.32635	0.0217787	0.776351	Up
Gm32240	8.28458	12.9547	3.61448	0.274735	-1.86389	0.0168371	0.723093	Down
Gm32273	16.6386	23.9698	9.30735	0.383755	-1.38174	0.0332647	0.86064	Down
Gm32322	2.88563	0.472179	5.29909	10.8902	3.44496	0.0292151	0.834629	Up
Gm32379	33.451	49.5897	17.3122	0.351371	-1.50893	0.0250864	0.812964	Down
Gm32409	52.5849	71.156	34.0137	0.479712	-1.05976	0.0376617	0.887266	Down
Gm32461	3.58117	0.940857	6.22148	6.45845	2.69119	0.0200824	0.753503	Up
Gm3255	6.23003	9.98107	2.479	0.24833	-2.00967	0.0270389	0.827044	Down
Gm32861	167.586	235.049	100.124	0.426546	-1.22923	0.00613573	0.519283	Down
Gm32947	2.03792	4.07584	0	0.0448566	-4.47854	0.0121423	0.659512	Down
Gm33272	31.6538	14.5339	48.7737	3.36811	1.75194	0.0449607	0.928999	Up
Gm33597	2.60314	4.70909	0.497199	0.106901	-3.22565	0.0412498	0.905552	Down
Gm33616	3.37659	6.75317	0	0.0272353	-5.19838	0.00575003	0.511628	Down
Gm33845	18.0821	26.4046	9.75962	0.369403	-1.43673	0.0417198	0.907015	Down
Gm33971	6.95571	11.0348	2.8766	0.264901	-1.91648	0.0367094	0.887266	Down
Gm34043	1.80335	3.60669	0	0.0506991	-4.30189	0.0166952	0.722901	Down
Gm34081	5.92596	1.64987	10.2021	6.07572	2.60306	0.0112946	0.651272	Up
Gm34197	18.1431	25.8265	10.4598	0.402466	-1.31306	0.0220795	0.777794	Down
Gm34672	3.85683	6.67821	1.03545	0.151329	-2.72424	0.0270506	0.827044	Down
Gm34933	2.11483	3.96955	0.260119	0.0768181	-3.70241	0.038751	0.892269	Down
Gm34991	2.54925	0.23609	4.8624	16.4044	4.03601	0.03309	0.860308	Up
Gm35066	6.23027	10.9649	1.49561	0.13614	-2.87684	0.00253281	0.353275	Down
Gm35289	1.33102	0	2.66205	14.8307	3.89051	0.0466654	0.935257	Up
Gm35388	1.61314	0.23609	2.99019	10.0642	3.33116	0.0485647	0.944526	Up
Gm35502	3.65608	6.28824	1.02393	0.16123	-2.63281	0.0379919	0.887266	Down
Gm35676	22.8566	11.0698	34.6434	3.11209	1.63788	0.0340641	0.872902	Up
Gm35715	7.14489	12.3735	1.91625	0.157725	-2.66452	0.00223027	0.333619	Down
Gm35878	26.8975	39.4336	14.3615	0.36563	-1.45154	0.0108698	0.651272	Down
Gm35930	23.6846	31.6805	15.6888	0.499307	-1.002	0.0369522	0.887266	Down
Gm36156	3.10139	5.44546	0.757318	0.13746	-2.86291	0.0447416	0.926084	Down
Gm36213	18.6503	9.91642	27.3842	2.73812	1.45319	0.0243742	0.803765	Up
Gm36224	2.48274	4.7424	0.223081	0.0638217	-3.96981	0.0357118	0.882139	Down
Gm36449	8.72945	13.4228	4.03614	0.299698	-1.73842	0.0138307	0.681595	Down
Gm36503	2.19962	4.39924	0	0.0416518	-4.58548	0.0299487	0.835448	Down
Gm36571	1.90981	3.57102	0.248599	0.0842478	-3.56922	0.0333979	0.862847	Down
Gm36644	4.04775	0.982656	7.11285	7.27695	2.86333	0.0167742	0.722901	Up
Gm36797	3.92277	6.83962	1.00592	0.146324	-2.77276	0.0282052	0.827044	Down
Gm38834	3.62078	0.943551	6.29801	6.57682	2.71739	0.0368068	0.887266	Up
Gm39090	45.9317	63.1233	28.7402	0.457026	-1.12965	0.0344141	0.87705	Down
Gm39281	1.72905	3.45811	0	0.0530669	-4.23604	0.0171186	0.725584	Down
Gm39538	69.7066	95.326	44.0871	0.462821	-1.11147	0.0186318	0.738027	Down
Gm39558	7.98569	12.8837	3.08772	0.244984	-2.02924	0.0171528	0.725584	Down
Gm39567	5.3219	1.91927	8.72453	4.50194	2.17055	0.0207238	0.762217	Up
Gm39830	91.9554	122.794	61.1169	0.497654	-1.00679	0.00943567	0.617521	Down
Gm39957	8.13714	11.7344	4.53983	0.38452	-1.37887	0.0457802	0.929635	Down
Gm39993	8.7908	14.6044	2.97721	0.203224	-2.29886	0.0013494	0.281369	Down
Gm40261	2.71002	5.42003	0	0.0337401	-4.88939	0.0247113	0.808424	Down
Gm40447	13.0652	19.7103	6.42013	0.326853	-1.61329	0.00837483	0.581542	Down
Gm40637	2.04307	4.08615	0	0.0447553	-4.4818	0.0120806	0.659512	Down
Gm40652	4.94336	8.16803	1.71869	0.213159	-2.23	0.0286914	0.830683	Down
Gm40720	9.63613	19.2723	0	0.00952228	-6.71448	1.94079e-08	3.64216e-05	Down
Gm40748	25.6991	37.94	13.4582	0.354798	-1.49493	0.0299167	0.835448	Down
Gm40826	20.7071	30.3967	11.0175	0.362193	-1.46517	0.0116389	0.655042	Down
Gm40962	7.51262	13.5156	1.50961	0.111689	-3.16244	0.0264424	0.827044	Down
Gm40968	3.97975	6.93556	1.02393	0.144836	-2.78751	0.0189528	0.741501	Down
Gm41114	1.78339	3.56678	0	0.0512569	-4.28611	0.0461822	0.931619	Down
Gm41348	32.6618	47.7644	17.5592	0.368039	-1.44207	0.0122251	0.659512	Down
Gm41361	2.11568	0.235686	3.99567	13.4511	3.74965	0.0433824	0.915112	Up
Gm41399	3.39256	5.80473	0.980399	0.16994	-2.5569	0.0319802	0.858476	Down
Gm41402	6.58326	1.72464	11.4419	6.67423	2.7386	0.0253154	0.816541	Up
Gm41695	4.82417	0.472179	9.17616	18.7927	4.2321	0.00419892	0.449111	Up
Gm41798	6.51083	10.1645	2.85713	0.285911	-1.80636	0.0255013	0.818186	Down
Gm41814	3.01925	0.471775	5.56672	11.4465	3.51683	0.0122109	0.659512	Up
Gm41897	48.4326	69.4259	27.4393	0.396074	-1.33616	0.00496093	0.479253	Down
Gm41914	3.16008	5.84848	0.47168	0.0844288	-3.56612	0.0112757	0.651272	Down
Gm42146	15.0192	23.9185	6.11998	0.257665	-1.95643	0.000212851	0.0813681	Down
Gm4221	5.18129	2.12124	8.24133	3.81557	1.9319	0.0382917	0.887266	Up
Gm42312	7.50463	11.9604	3.04881	0.252636	-1.98487	0.0185525	0.738027	Down
Gm44040	11.8419	16.7619	6.92185	0.4145	-1.27056	0.0391461	0.892269	Down
Gm45924	21.1744	31.0884	11.2604	0.366684	-1.44739	0.00778634	0.558102	Down
Gm46162	35.7527	51.9076	19.5978	0.380855	-1.39268	0.00123676	0.2632	Down
Gm46416	98.3285	131.131	65.5264	0.498665	-1.00386	0.00151802	0.287801	Down
Gm46422	9.06917	14.97	3.16831	0.208124	-2.26449	0.0181616	0.732248	Down
Gm46585	120.698	178.798	62.5989	0.350111	-1.51411	9.94227e-05	0.0500581	Down
Gm46850	2.47638	4.48108	0.47168	0.110477	-3.17818	0.0349284	0.878231	Down
Gm46889	1.91528	0.234541	3.59603	12.0498	3.59093	0.0301893	0.839888	Up
Gm48277	4.54015	1.02102	8.05927	8.14519	3.02595	0.00519361	0.492035	Up
Gm49208	2.33247	0	4.66494	25.8194	4.69038	0.0159094	0.713756	Up
Gm5091	31.9778	49.8891	14.0665	0.283946	-1.81631	0.00291291	0.379692	Down
Gm5115	1.72538	3.45077	0	0.0531441	-4.23395	0.0405383	0.904683	Down
Gm5127	2.19121	0.275195	4.10723	13.7865	3.78519	0.0362704	0.887266	Up
Gm51554	2.10684	3.96508	0.248599	0.0763118	-3.71195	0.0430675	0.915112	Down
Gm51661	1.4899	2.9798	0	0.0616214	-4.02042	0.0373283	0.887266	Down
Gm51698	13.2219	22.9374	3.50642	0.152753	-2.71073	9.9344e-05	0.0500581	Down
Gm51793	3.67749	0.705171	6.6498	9.18361	3.19906	0.0177913	0.731422	Up
Gm51903	14.1603	20.1413	8.17936	0.406909	-1.29722	0.0211992	0.771253	Down
Gm52210	5.90369	10.2452	1.56217	0.148482	-2.75164	0.00711615	0.53809	Down
Gm52359	2.10934	0	4.21868	23.4281	4.55017	0.042202	0.910964	Up
Gm52360	8.68386	13.6158	3.75193	0.281409	-1.82926	0.0293617	0.834629	Down
Gm52407	18.9847	29.0081	8.9612	0.306483	-1.70612	0.00173239	0.303309	Down
Gm52422	22.7964	10.9892	34.6035	3.11768	1.64047	0.00049359	0.145245	Up
Gm52539	6.15184	11.1117	1.19196	0.110347	-3.17988	0.00115069	0.255415	Down
Gm52785	2.77555	5.02438	0.526728	0.0996445	-3.32707	0.0186625	0.738027	Down
Gm52834	2.25233	4.28158	0.223081	0.0702872	-3.83059	0.0200942	0.753503	Down
Gm53057	20.2986	11.7718	28.8254	2.4282	1.27989	0.00435908	0.454467	Up
Gm5432	15.5936	8.90593	22.2812	2.48694	1.31437	0.020713	0.762217	Up
Gm5532	67.1343	93.5751	40.6934	0.435159	-1.20039	0.00162898	0.295769	Down
Gm5627	2.24018	0.23609	4.24427	14.2887	3.8368	0.0375076	0.887266	Up
Gm5820	7.87547	12.1559	3.59501	0.291917	-1.77637	0.0296768	0.834629	Down
Gm5936	7.10284	11.6137	2.59198	0.227507	-2.13602	0.0195042	0.746995	Down
Gm6713	2.57192	0.235686	4.90815	16.4571	4.04064	0.0148857	0.696688	Up
Gm7276	6.88414	11.3944	2.37393	0.213627	-2.22683	0.0127061	0.670822	Down
Gm773	9.97558	17.342	2.60914	0.148696	-2.74956	0.0170685	0.725584	Down
Gm8883	269.064	370.869	167.258	0.450885	-1.14917	0.0027572	0.372639	Down
Gm9917	151.764	204.358	99.1697	0.484643	-1.04501	0.00199907	0.319898	Down
Gpr150	7.13998	1.88726	12.3927	6.76003	2.75703	0.0271087	0.827044	Up
Gprin1	12.6389	6.95189	18.3259	2.66302	1.41306	0.0123727	0.662487	Up
Grhl3	13.0412	18.5249	7.55748	0.411295	-1.28176	0.031954	0.858476	Down
Grid1	27.739	13.9644	41.5136	2.95591	1.5636	0.0022903	0.336171	Up
Grik3	86.4858	41.857	131.115	3.12509	1.6439	0.00363062	0.423429	Up
Gsdme	32.5306	43.6089	21.4523	0.493157	-1.01988	0.0226339	0.785263	Down
Gucy2g	17.9811	24.5036	11.4586	0.472636	-1.0812	0.0298808	0.835448	Down
Gvin2	35.0189	47.303	22.7349	0.482827	-1.05042	0.036916	0.887266	Down
Gzmb	131.15	178.953	83.3472	0.465312	-1.10373	0.00219208	0.333619	Down
Gzmm	197.244	124.521	269.967	2.16586	1.11494	0.0308448	0.848157	Up
H2bc8	25.8619	35.3256	16.3981	0.467322	-1.09751	0.00984411	0.626993	Down
H3c4	20.767	10.7925	30.7416	2.86591	1.51899	0.0264987	0.827044	Up
Hao1	16.392	23.9584	8.82556	0.371411	-1.42891	0.00942645	0.617521	Down
Has1	11.5301	19.1742	3.88609	0.20443	-2.29032	0.00770555	0.558102	Down
Hcn1	3.35121	5.92709	0.775327	0.128055	-2.96517	0.0210482	0.770387	Down
Hcn4	7.58207	3.05711	12.107	3.88819	1.9591	0.0180972	0.731581	Up
Hdac9	116.632	160.326	72.9386	0.455884	-1.13326	0.00231247	0.336171	Down
Hepacam2	4.92175	1.96531	7.87819	4.02695	2.00969	0.0341861	0.872902	Up
Hhatl	6.8358	10.2853	3.38634	0.333568	-1.58395	0.0310129	0.84907	Down
Hoxb2	48.8344	66.8225	30.8462	0.464028	-1.10772	0.00445218	0.459532	Down
Ifi206	27.7846	37.5939	17.9752	0.477758	-1.06565	0.0272389	0.827044	Down
Ifne	22.3482	36.8693	7.82706	0.215231	-2.21604	0.000684404	0.177777	Down
Igdcc3	44.9882	18.1386	71.8379	3.94134	1.97869	0.00622576	0.519283	Up
Igfbp1	1082.36	485.534	1679.18	3.45876	1.79025	1.32088e-05	0.00973819	Up
Il12rb2	4.33831	0.705912	7.97071	10.9885	3.45793	0.00324016	0.393451	Up
Il19	2.25369	0.509736	3.99764	8.13193	3.0236	0.0457406	0.929635	Up
Inmt	806.658	421.032	1192.28	2.83157	1.5016	0.000441577	0.132108	Up
Iqcd	27.2313	16.6537	37.8089	2.27896	1.18837	0.0218872	0.776351	Up
Irx5	29.1626	12.8421	45.4831	3.55948	1.83167	2.09883e-06	0.00196937	Up
Izumo4	166.404	243.1	89.7074	0.369032	-1.43818	4.75727e-11	1.40292e-07	Down
Kbtbd11	230.97	140.547	321.392	2.28596	1.1928	0.00140797	0.282697	Up
Kcna6	13.156	19.7173	6.59458	0.337245	-1.56813	0.0182599	0.734774	Down
Kcnj13	224.166	122.006	326.326	2.67156	1.41768	0.00823005	0.5765	Up
Kcnk12	36.4813	52.6193	20.3433	0.386967	-1.36972	0.0191107	0.741501	Down
Kcnk2	174.131	245.008	103.254	0.421866	-1.24514	0.00369191	0.425766	Down
Kctd19	3.44365	6.4041	0.4832	0.0767509	-3.70367	0.0116939	0.655042	Down
Kdm5d	119.83	0	239.66	2.73956e+07	24.7074	2.83699e-13	1.17128e-09	Up
Kif17	46.0067	62.0233	29.9901	0.484414	-1.04569	0.0408781	0.905552	Down
Klk14	10.8856	16.6817	5.08949	0.308265	-1.69776	0.0256439	0.818186	Down
Klk8	230.615	310.68	150.551	0.484416	-1.04568	0.00412213	0.445514	Down
Kmo	6.31278	2.78861	9.83695	3.60456	1.84982	0.0172833	0.729609	Up
L3mbtl1	6.22436	9.6986	2.75012	0.282612	-1.82311	0.0347269	0.877439	Down
LOC102635990	3.62003	0.235686	7.00438	23.5819	4.55961	0.0134533	0.681595	Up
LOC115486423	3.76706	7.274	0.260119	0.0416435	-4.58577	0.00318165	0.393451	Down
LOC115486538	11.2928	17.4331	5.15256	0.297698	-1.74808	0.00236793	0.339453	Down
LOC115486959	5.14806	9.02461	1.27151	0.139761	-2.83896	0.0154208	0.701824	Down
LOC118567333	9.4759	18.7287	0.223081	0.0161897	-5.94878	2.03308e-06	0.00196937	Down
LOC118567383	2.46264	4.47913	0.446162	0.108857	-3.1995	0.0373514	0.887266	Down
LOC118567487	9.50411	13.8166	5.19164	0.375994	-1.41122	0.0325063	0.859743	Down
LOC118567611	8.57794	13.9001	3.25578	0.234456	-2.09261	0.0160806	0.71851	Down
LOC118567664	113.749	53.045	174.454	3.28456	1.7157	0.00725989	0.543114	Up
LOC118567807	4.10309	8.20617	0	0.0223708	-5.48224	0.0002363	0.087135	Down
LOC118567966	8.87074	4.08386	13.6576	3.30983	1.72676	0.0164211	0.722901	Up
LOC118567968	119.583	176.67	62.497	0.355032	-1.49398	0.0017948	0.306199	Down
LOC118567990	7.00162	2.15307	11.8502	5.46327	2.44976	0.019919	0.753503	Up
LOC118568065	1.56686	0	3.13373	17.4624	4.12618	0.0296232	0.834629	Up
LOC118568082	3.74938	0.707461	6.79129	9.34701	3.2245	0.00753983	0.554717	Up
LOC118568224	6.41481	2.35585	10.4738	4.36502	2.12599	0.014161	0.689019	Up
LOC118568338	27.9889	18.369	37.6089	2.04405	1.03143	0.0499385	0.948465	Up
LOC118568394	12.5665	18.4914	6.64168	0.360865	-1.47047	0.0234831	0.795998	Down
LOC118568398	11.7216	17.7744	5.66882	0.315905	-1.66244	0.0232785	0.792968	Down
LOC118568483	11.0097	7.02421	14.9951	2.12331	1.08632	0.0441102	0.921288	Up
LOC118568668	10.4369	16.2279	4.64591	0.283625	-1.81795	0.0190934	0.741501	Down
LOC118568763	4.25692	8.25371	0.260119	0.0367793	-4.76496	0.00225529	0.334934	Down
Lct	9.22863	13.4743	4.983	0.371007	-1.43048	0.0411076	0.905552	Down
Lockd	13.633	21.1716	6.09449	0.286309	-1.80436	0.00320452	0.393451	Down
Lrat	144.468	58.7216	230.214	3.93106	1.97492	1.80065e-05	0.0123903	Up
Lrrc24	15.5987	9.35204	21.8453	2.35789	1.2375	0.0481053	0.944526	Up
Lrrc37a	3.30246	6.13324	0.47168	0.0804035	-3.6366	0.0220136	0.776797	Down
Lrrc61	757.594	1019.01	496.179	0.486883	-1.03835	5.2835e-06	0.00436269	Down
Lrrtm2	9.04943	14.2038	3.89506	0.277559	-1.84913	0.0109285	0.651272	Down
Ltc4s	88.5131	57.4994	119.527	2.07332	1.05194	0.0138074	0.681595	Up
Ly6f	17.8767	10.0461	25.7073	2.54156	1.34571	0.0308563	0.848157	Up
Lypd5	14.1471	6.12735	22.1669	3.58566	1.84224	0.0111953	0.651272	Up
Magea13	2.86175	4.9852	0.738289	0.148099	-2.75537	0.0362568	0.887266	Down
Masp2	8.70847	13.2423	4.17464	0.315744	-1.66317	0.0450593	0.928999	Down
Mcmdc2	16.6386	22.4062	10.871	0.483357	-1.04884	0.0492054	0.944526	Down
Mcpt8	3.18448	5.58211	0.786847	0.136865	-2.86918	0.0383324	0.887266	Down
Med9os	4.35281	7.74425	0.961369	0.126655	-2.98102	0.0295519	0.834629	Down
Mlana	4.48642	8.48964	0.4832	0.0583975	-4.09795	0.00261401	0.362155	Down
Mlh1	322.579	435.509	209.649	0.481051	-1.05574	9.70314e-05	0.0500581	Down
Mmp12	877.169	555.09	1199.25	2.1605	1.11137	0.00388619	0.441404	Up
Mpo	2.26489	4.28118	0.248599	0.0702993	-3.83035	0.0211102	0.770843	Down
Mpped1	2.68008	4.87047	0.489689	0.101103	-3.30611	0.0457315	0.929635	Down
Msc	41.1811	27.4434	54.9189	2.01007	1.00724	0.00674398	0.531359	Up
Mst1	122.289	80.5059	164.072	2.03459	1.02474	0.00176317	0.303309	Up
Mt3	24.5246	13.4682	35.5811	2.63598	1.39834	0.0151539	0.697487	Up
Mt4	2.87882	0.746567	5.01107	6.78147	2.7616	0.0317711	0.85769	Up
Mterf2	114.18	184.462	43.8975	0.237555	-2.07367	6.62021e-22	6.83305e-18	Down
Muc15	109.246	56.4524	162.04	2.86367	1.51787	0.00395005	0.441843	Up
Myh13	34.1591	47.9238	20.3944	0.425113	-1.23408	0.00296131	0.379692	Down
Myrfl	6.99045	10.6816	3.29931	0.30612	-1.70783	0.0487149	0.944526	Down
Napsa	166.73	80.688	252.771	3.13168	1.64694	0.0408233	0.905552	Up
Nefl	5.29935	1.68978	8.90892	5.28251	2.40122	0.0232384	0.792968	Up
Nek11	36.2202	57.1527	15.2878	0.26865	-1.8962	4.81184e-07	0.000584299	Down
Neu2	39.8374	62.0672	17.6075	0.284347	-1.81428	0.00430338	0.454335	Down
Nfasc	27.5937	41.0367	14.1506	0.345886	-1.53163	0.00400605	0.44223	Down
Ngf	45.9277	71.0183	20.8372	0.292686	-1.77257	0.00342263	0.413178	Down
Nkx6-1	3.81234	0.275195	7.34949	24.7837	4.63132	0.00188553	0.313896	Up
Nppb	1181.41	1794.54	568.275	0.31672	-1.65872	0.0245248	0.807442	Down
Nr2f1	8.30381	12.7525	3.85513	0.297531	-1.74889	0.02228	0.780859	Down
Nrtn	52.3031	34.3084	70.2978	2.04107	1.02932	0.0473705	0.941351	Up
Nrxn1	2.73799	0.510881	4.96509	10.0324	3.3266	0.0380909	0.887266	Up
Nt5dc3	819.847	1132.58	507.109	0.447672	-1.15949	2.77332e-06	0.00241052	Down
Ntsr1	249.127	394.551	103.704	0.263184	-1.92586	5.60936e-05	0.033084	Down
Olfr1392	3.63623	6.78927	0.4832	0.0727475	-3.78096	0.00398115	0.441843	Down
P2ry4	21.5201	32.5736	10.4667	0.324131	-1.62535	0.00199524	0.319898	Down
Panct2	46.1667	29.9787	62.3546	2.07902	1.0559	0.03251	0.859743	Up
Pax1	2.07682	0	4.15364	23.1028	4.52999	0.0142541	0.689019	Up
Pbp2	50.5517	71.2834	29.8199	0.417257	-1.26099	0.010491	0.647978	Down
Pcdhb17	30.1646	41.8204	18.5088	0.444357	-1.17021	0.0110635	0.651272	Down
Pcsk1n	40.9615	54.7158	27.2073	0.495929	-1.01179	0.0452672	0.928999	Down
Pdcd1lg2	8.41339	15.3567	1.47009	0.0968736	-3.36775	0.000870989	0.206665	Down
Pde1a	19.3843	26.6827	12.0859	0.450825	-1.14936	0.0294389	0.834629	Down
Pde6h	11.4337	16.5279	6.33949	0.385708	-1.37442	0.0313503	0.853778	Down
Pdzph1	7.62125	11.9807	3.26183	0.272251	-1.87699	0.0086144	0.58304	Down
Perm1	7.37844	11.6587	3.09822	0.268988	-1.89438	0.0463536	0.932628	Down
Phf11a	11.0312	18.1714	3.89105	0.215291	-2.21564	0.00542629	0.498847	Down
Pigr	18.9841	10.4309	27.5372	2.631	1.39561	0.0243006	0.803765	Up
Platr6	9.173	14.1663	4.17967	0.29532	-1.75965	0.00639943	0.526308	Down
Plch2	49.9801	28.8094	71.1509	2.46291	1.30037	0.00982734	0.626993	Up
Plin4	280.404	180.715	380.094	2.10152	1.07144	0.0142857	0.689019	Up
Pmch	1.61415	0	3.22829	17.9281	4.16415	0.0273908	0.827044	Up
Pnoc	167.276	249.203	85.3495	0.343101	-1.5433	0.000831683	0.201982	Down
Pou4f1	19.0304	5.85696	32.2038	5.50451	2.46062	0.000413373	0.129292	Up
Ppfia3	11.7831	6.13014	17.4361	2.85164	1.51179	0.0416397	0.906717	Up
Prap1	5021.99	2391.39	7652.59	3.20003	1.67808	0.0195848	0.747299	Up
Prelid3a	13.3287	19.8661	6.79129	0.340536	-1.55412	0.00751353	0.554717	Down
Prf1	228.663	312.111	145.214	0.46487	-1.1051	0.000620966	0.170653	Down
Prg4	70.0612	101.313	38.809	0.384534	-1.37882	0.0001712	0.0727632	Down
Prl3c1	1102.79	687.569	1518.01	2.20758	1.14247	0.00154902	0.290695	Up
Prl7b1	6359.61	8552.55	4166.68	0.487207	-1.03739	0.00142998	0.282697	Down
Prom2	324.068	210.953	437.184	2.07103	1.05035	0.00174943	0.303309	Up
Prss46	7.9433	11.6159	4.27074	0.365135	-1.4535	0.0410987	0.905552	Down
Prss48	19.7506	27.001	12.5001	0.459079	-1.12318	0.0275099	0.827044	Down
Prss50	5.9974	1.45524	10.5396	7.2432	2.85663	0.0111773	0.651272	Up
Psg20	153.45	220.483	86.4183	0.392303	-1.34996	0.00132255	0.278586	Down
Ptgds	136.047	70.822	201.271	2.84344	1.50764	0.00389166	0.441404	Up
Ptgir	12.0085	6.08524	17.9317	2.94776	1.55962	0.0127686	0.672402	Up
Ptgs2	1129.39	1510.16	748.623	0.495901	-1.01188	0.0220078	0.776797	Down
Rab25	46.9358	27.9505	65.921	2.35044	1.23293	0.000739334	0.18388	Up
Rarres2	25074.3	40283.3	9865.37	0.244897	-2.02975	5.28269e-18	3.63502e-14	Down
Rasgrp1	137.497	83.0706	191.923	2.30421	1.20427	0.000329203	0.109609	Up
Rbm11	2.14115	4.2823	0	0.0430398	-4.53818	0.0377542	0.887266	Down
Ren1	10.7628	17.6641	3.86152	0.221063	-2.17747	0.017712	0.731422	Down
Rflna	349.261	207.292	491.229	2.36768	1.24347	0.0065597	0.528953	Up
Rgs14	11.1638	6.00461	16.323	2.71066	1.43864	0.0415281	0.9062	Up
Rnf186	46.5929	24.9844	68.2014	2.7465	1.45759	0.0159396	0.713756	Up
Rnf43	44.5013	28.1265	60.8761	2.15473	1.10751	0.00611709	0.519283	Up
Rpl29	2796.38	4576.2	1016.55	0.222112	-2.17064	1.1815e-06	0.00128367	Down
Rspo4	15.2863	10.0117	20.5609	2.04888	1.03483	0.0273262	0.827044	Up
Ryr1	21.1734	11.1803	31.1664	2.76328	1.46638	0.0177275	0.731422	Up
S100a5	6.23772	9.89539	2.58005	0.25622	-1.96454	0.0304897	0.845123	Down
S100b	15.1504	22.0139	8.28693	0.372259	-1.42562	0.035598	0.88186	Down
Saa4	5.42922	9.41387	1.44457	0.156543	-2.67537	0.00592096	0.519283	Down
Sag	26.0423	40.1958	11.8889	0.296753	-1.75267	0.000135663	0.0622333	Down
Sema3a	118.142	163.329	72.9549	0.447994	-1.15845	0.046501	0.933774	Down
Serpina6	4.72857	0.944358	8.51278	8.8702	3.14897	0.0392091	0.892385	Up
Serpinf2	156.47	95.9168	217.024	2.26092	1.17691	0.00704103	0.537526	Up
Sgcg	21.6106	37.9266	5.29467	0.139427	-2.84242	0.000127097	0.0596288	Down
Sh3gl3	131.288	176.167	86.4096	0.491758	-1.02398	0.0014318	0.282697	Down
Shank1	7.37436	11.68	3.06869	0.266469	-1.90796	0.0369065	0.887266	Down
Shbg	3.09052	0.509736	5.6713	11.4975	3.52325	0.0263189	0.826943	Up
Shisa7	102.603	51.4066	153.8	2.98502	1.57774	0.0105469	0.647978	Up
Six2	30.8832	15.8968	45.8696	2.86768	1.51989	0.0108784	0.651272	Up
Slc14a2	61.5826	82.3295	40.8357	0.49621	-1.01098	0.0281671	0.827044	Down
Slc22a18	587.636	364.055	811.217	2.22693	1.15506	0.00233402	0.336931	Up
Slc23a4	33.8348	51.6068	16.0629	0.313968	-1.67131	0.00246842	0.34901	Down
Slc25a31	146.097	200.206	91.9874	0.459761	-1.12104	0.033132	0.860308	Down
Slc30a3	811.888	1141.19	482.586	0.422961	-1.2414	0.00318152	0.393451	Down
Slc38a3	130.387	182.174	78.6012	0.431294	-1.21326	0.000204738	0.0797436	Down
Slc46a2	3.18518	0.235686	6.13467	20.5936	4.36413	0.00504552	0.48444	Up
Slc6a1	10.0686	3.68612	16.4511	4.45731	2.15617	0.00882708	0.587798	Up
Slc6a13	76.3267	49.8581	102.795	2.05532	1.03937	0.0356281	0.88186	Up
Slc6a19os	8.23522	3.34079	13.1296	3.91424	1.96873	0.0222607	0.780859	Up
Smr3a	24.7348	35.0627	14.4069	0.409076	-1.28956	0.024644	0.808424	Down
Snai3	17.5327	24.3872	10.6782	0.442108	-1.17753	0.0321546	0.858691	Down
Spata21	157.168	103.613	210.724	2.0339	1.02425	0.0383282	0.887266	Up
Spink8	116.137	164.59	67.6844	0.411538	-1.2809	2.80253e-06	0.00241052	Down
Spocd1	30.281	48.726	11.8361	0.244165	-2.03407	0.0171153	0.725584	Down
Sstr1	2.9194	0.47063	5.36816	10.9802	3.45683	0.0429167	0.915112	Up
Stap1	8.944	14.1681	3.71993	0.267151	-1.90427	0.0370577	0.887266	Down
Sult1d1	42.7552	20.3963	65.1141	3.19141	1.67419	0.00708264	0.537526	Up
Sybu	12.1737	5.69375	18.6537	3.24547	1.69843	0.0317261	0.85769	Up
Syt11	1017.69	1360.81	674.557	0.495898	-1.01188	0.00403232	0.442762	Down
Tceal3	17.1966	25.188	9.20523	0.368903	-1.43869	0.0365269	0.887266	Down
Tdg	714.155	1058.28	370.033	0.349846	-1.51521	1.30653e-09	2.69708e-06	Down
Tescl	7.48084	12.2126	2.7491	0.225334	-2.14986	0.00807554	0.572864	Down
Tgm3	2.26758	4.27505	0.260119	0.0703542	-3.82922	0.0166851	0.722901	Down
Tgm6	13.0632	19.2402	6.88627	0.360386	-1.47238	0.00627842	0.519283	Down
Tgtp2	44.3933	61.8663	26.9204	0.436163	-1.19706	0.0215742	0.77588	Down
Thrsp	162.067	107.459	216.675	2.01245	1.00895	0.0138003	0.681595	Up
Tiam2	238.801	149.154	328.448	2.20114	1.13825	0.000562051	0.158606	Up
Tle6	75.7957	111.966	39.6256	0.352134	-1.5058	0.000173838	0.0727632	Down
Tma7-ps	506.842	269.682	744.002	2.75998	1.46466	5.05618e-13	1.73958e-09	Up
Tmem178	218.313	318.069	118.556	0.373073	-1.42247	0.00217783	0.333619	Down
Tmprss11b	2.27201	4.27741	0.266608	0.0703051	-3.83023	0.0149393	0.696688	Down
Tmprss4	84.8698	53.95	115.79	2.14742	1.1026	0.0324561	0.859743	Up
Tmsb15b1	4.50673	8.04458	0.968879	0.122684	-3.02698	0.0119629	0.655042	Down
Tnfsf13	18.1498	24.7085	11.591	0.473806	-1.07763	0.0423807	0.912363	Down
Tnfsf15	6.21739	2.51382	9.92097	3.97672	1.99158	0.0473251	0.941351	Up
Tox	33.4951	17.599	49.3912	2.79441	1.48254	0.00175406	0.303309	Up
Trim34b	11.4051	16.8503	5.9599	0.355622	-1.49158	0.0195406	0.746995	Down
Trpc4	14.7442	7.83698	21.6515	2.73827	1.45327	0.0349994	0.878944	Up
Ttc39d	2.15384	4.04107	0.266608	0.0751242	-3.73458	0.0240694	0.803765	Down
Ugt2b5	1.60088	0	3.20175	17.7898	4.15297	0.0473705	0.941351	Up
Ugt3a2	45.7086	29.8646	61.5525	2.05803	1.04126	0.0258531	0.822321	Up
Unc13c	8.94095	14.8387	3.04317	0.209751	-2.25325	0.0150671	0.696688	Down
Unc45bos	2.66568	0.511285	4.82007	9.76758	3.288	0.0492784	0.944526	Up
Usp51	68.8462	36.2284	101.464	2.80014	1.4855	0.000425475	0.131091	Up
Uty	114.827	0	229.654	1274.94	10.3162	0.00114069	0.255415	Up
Vmn1r53	6.18198	10.2556	2.10837	0.200904	-2.31542	0.0243111	0.803765	Down
Vmn2r96	7.85643	12.2128	3.50001	0.286732	-1.80223	0.0451769	0.928999	Down
Vmo1	7.97895	12.4165	3.54142	0.283352	-1.81933	0.0374692	0.887266	Down
Vwa2	20.7192	11.1123	30.3261	2.7318	1.44985	0.0236626	0.799457	Up
Wdr64	1.65219	0.23609	3.06828	10.2841	3.36235	0.0494994	0.945823	Up
Wfdc2	174.311	100.61	248.013	2.46195	1.2998	0.0148746	0.696688	Up
Xkrx	26.3268	17.131	35.5227	2.07469	1.0529	0.0274849	0.827044	Up
Xlr5c	30.3398	19.6852	40.9944	2.08436	1.05961	0.0355195	0.88186	Up
Zfp365	9.35714	4.67066	14.0436	3.00964	1.58959	0.0267193	0.827044	Up
Zfp433	14.3852	26.3135	2.45698	0.0938728	-3.41315	6.85732e-07	0.000786421	Down
Zfp536	4.25298	1.68513	6.82082	4.0015	2.00054	0.0365097	0.887266	Up
Zfp750	32.88	17.259	48.5009	2.81114	1.49116	0.01315	0.679424	Up
Zfp940	30.7853	43.6517	17.9189	0.40789	-1.29375	0.00208432	0.328448	Down
Zfyve28	70.5011	101.876	39.126	0.385062	-1.37684	0.00842324	0.581542	Down
Zic5	7.35718	1.64906	13.0653	7.81244	2.96577	0.00987128	0.626993	Up
Zmynd10	38.3222	22.9954	53.649	2.32781	1.21897	0.00276189	0.372639	Up
Zp2	3.26738	0.234541	6.30022	21.1925	4.40548	0.0122363	0.659512	Up
