# Supplementary material for: Chemerin sustains the growth of spongiotrophoblast and sinusoidal trophoblast giant cells through fatty acid oxidation
Source: BMC Biol. 2025 Jul 3;23:199. doi: 10.1186/s12915-025-02294-9 (PMC12226855; doi:10.1186/s12915-025-02294-9)
Supplement: Supplementary file 3 — Additional file 3. This dataset described the detailed information of metabolites identification and calculation in this study. [file 12915_2025_2294_MOESM3_ESM.xlsx]

## Sheet: Sheet1
Metabolite Name	Transitions	Retention Time(min)	QC RSD	Fold change	p-value	ChemKO-1	ChemKO-2	ChemKO-3	ChemKO-4	ChemKO-5	Ctrl-1	Ctrl-2	Ctrl-3	Ctrl-4	Ctrl-5
Succinate	117.1 / 73.0	5.38345	0.0905412	1.13145	0.662795	0.00153715	0.000663502	0.00134833	0.000896514	0.00137443	8.43998e-05	0.00146066	0.00126309	0.000976298	0.00135932
Oxaloacetate	131.1 / 87.1	5.21034	0.10682	1.13562	0.61212	1.52694	1.28886	1.26789	1.08661	1.62522	0.713202	0.690262	1.1397	2.29688	1.14391
Fumarate	115.1 / 71.1	4.83587	0.0543951	1.39085	0.0207776	0.227066	0.219588	0.328199	0.276911	0.274144	0.199918	0.146499	0.169964	0.247938	0.188991
alpha-ketoglutarate	145.2 / 101.1	4.56357	0.0629755	1.42022	0.176293	0.0073453	0.00517707	0.0107933	0.010076	0.00582735	0.00310481	0.00514279	0.00340293	0.0087809	0.00718328
ADP	426.0 / 79.0	8.22586	0.061606	1.19198	0.410726	0.00456394	0.00622976	0.00549939	0.00754935	0.00935586	0.00599577	0.00303089	0.00392968	0.00752839	0.00736662
Adenosine 5'-triphosphate (ATP)	506.0 / 159.0	9.59219	0.0140028	1.54628	0.00618261	0.00963569	0.010251	0.00848225	0.00957986	0.0123708	0.00730075	0.00588755	0.00396796	0.00749547	0.00789058
