# Supplementary material for: Chemerin sustains the growth of spongiotrophoblast and sinusoidal trophoblast giant cells through fatty acid oxidation
Source: BMC Biol. 2025 Jul 3;23:199. doi: 10.1186/s12915-025-02294-9 (PMC12226855; doi:10.1186/s12915-025-02294-9)
Supplement: Supplementary file 5 — Additional file 5. This file provided the indivuiale value for each figure in main text and additional file. [file 12915_2025_2294_MOESM5_ESM.xlsx]

## Sheet: Fig1.A
chemerin concentration in serum（μg/mL）
NP	0.130585	0.164902	0.113777	0.121114	0.133211
GD5	0.160552	0.0997373	0.0482915	0.140586	0.104363	0.068784
GD10	2.0235	1.9745	2.2145	2.2345	2.0324	2.0196
GD15	4.2604	4.7648	3.652	3.7648	4.7052	3.5052
GD18	4.7124	4.7476	3.669	3.8476	4.469
PP4	0.132077	0.164185	0.088669	0.118415

## Sheet: Fig1.G
	chemerin mean expression in E14.5_S1 placenta	chemerin mean expression in E14.5_S2 placenta
AMD	5	10.9639
JZ (GlyT 1)	3.46658	6.74894
JZ (GlyT 2)	9.02305	11.0135
JZ (JZ precursor)	2.94382	5.79464
JZ (P-TGC)	6.2163	7.7617
JZ (Spa-TGC/C-TGC)	7.61905	12.6223
JZ (SpT)	6.57818	10.9305
Labyrinth (LaTP)/Chorion	0.625	4.36332
Labyrinth (S-TGC)	7.89016	10.215
Labyrinth (SynT-I)	1.97872	4.76758
Labyrinth (SynT-II)	2.80074	6.00483
Labyrinth (vessels)	1.96491	1.74416
Labyrinth (vessels, blood)	4.38502	6.42061
MD (Invasive GlyT)	9.29405	20.8869
MD (NK cells)	7.59649	7.2065
MD (Stromal cells)	2.24782	8.18149
Myometrium	1.23481	3.08796
Reichert's membrane/CP	2.15033	2.24626
Yolk sac	1.05302	1.637

## Sheet: Fig2.B
The length of placenta (μm)
	Ctrl				Chem40				Chem60
PL	90	65	69	76	58	43	58	68	59	53	62	55
Lab	40	38	45	45	32	29	32	28	36	33	32	30
Jz	19	12	11	14	9	5	10	11	8	10	10	9
De	18	17	14	13	10	9.6	14	14	13	10	11	15

## Sheet: Fig2.F
	The concentration of TG in placenta ((mg/Protein(g))
	Ctrl	Chem 40ug/mL	Chem 60ug/mL
	0.408027	0.61204	0.558528
	0.468227	0.598662	0.608696
	0.451505	0.638796	0.494983
	0.551839	0.692308	0.605351
			0.595318

## Sheet: Fig2.G
	The concentration of TC in placenta ((mg/Protein(g))
	Ctrl	Chem 40ug/mL	Chem 60ug/mL
	0.547925	0.588925	0.655551
	0.691425	0.558175	0.573557
	0.460802	0.604341	0.686312
		0.665812	0.654525
			0.732421

## Sheet: Fig3.F
The length of placenta (μm)
	WT				Chem KO
PL	1574	1677	1658	1397	1971	2153	1993	2122
Lab	873	940	925	874	1060	1292	1282	1223
Jz	433	362	299	197	150	253	295	338
De	183	261	287	220	291	250	288	400

## Sheet: Fig4.D
The relative RNA expression in WT and chemerin KO mouse
	WT								Chemerin KO
Awat1	1.72686	0.31494	1.30419	1.32698					2.47624	2.86423	3.1891	3.37094
Ces2c	0.648977	1.6486	1.00782	0.9083	1.16562	1.42021	0.674131	0.883376	0.936986	1.31595	2.24404	1.71844	1.29346	1.72457	1.34373	2.10124
Acss3	1.04006	1.08423	1.26722	0.693357					2.20636	3.58425	1.86176	3.06666
Tpbpα	2.43634	0.817741	0.646049	0.9232	1.69098	0.869259	0.689135	1.0739	0.725908	1.19985	1.17109	1.12339	0.682885	1.17667	1.27431	1.12484
Pr17a2	1.2353	0.837906	0.43826	1.26563	0.809545	0.592622	0.294264	0.832304	0.724401	1.06059	2.31315	2.16574	0.699882	0.680743	1.51591	1.8279
Hand1	1.1702	0.85961	1.03294	0.957108	1.52626	1	1.41912	0.817902	1.07549	1.55833	1.72309	1.82134	0.899225	1.61525	1.25419	1.48633
Ascl2	0.125613	1.78641	1.99593	1.69591	1.27028	0.806726	1.02466	0.946156	1.31508	2.09965	1.80269	1.14239	4.11833	2.73598	3.57281
Pr17b1	1.48854	1.00619	0.630208	1.19243	1.49313	0.92552	0.581695	1.11987	0.706568	0.33772	0.978674	0.336552	0.000687	0.313891	0.958158	0.412749
Synα	0.434281	1.35821	1.02577	1.53869	0.459129	1.33976	1.05115	1.45596	1.01868	1.52277	1.38674	1.49144	1.07324	1.46101	1.36791	1.9889
Chemerin	1.26239	0.940278	0.895744	0.829986	1.28919	0.84467	0.930746	0.917932	7.69e-06	8.69e-07	2.3e-06	2.4e-06	6.62e-06	4.54e-06	5.94e-07	5.54e-07

## Sheet: Fig4.G
	WT					Chemerin KO
Succinate	0.082047	1.42027	1.22779	0.948789	1.32111	1.49415	0.645487	1.31042	1.33569	1.33569
Oxaloacetate	0.595928	0.57676	0.952298	1.9192	0.955816	1.27586	1.07693	1.0594	1.35798	1.35798
Fumarate	1.04855	0.76837	0.891441	1.30041	0.991236	1.19094	1.15171	1.72137	1.43785	1.43785
alpha-ketoglutarate	0.562194	0.931197	0.616151	1.5899	1.30056	1.32989	0.937353	1.95419	1.05504	1.05504
ATP	1.12175	0.904649	0.609655	1.15155	1.2124	1.4805	1.57499	1.3032	1.90072	1.90072
ADP	0.687376	0.938265	0.828264	1.13701	1.40909	0.903023	0.456483	0.591849	1.10949	1.10949

## Sheet: Fig5.D
The fetus weight (g)
	WT								Chem KO
Ctrl	0.952	0.983	0.96	0.91	0.903	0.907	0.899	0.883	0.776	0.782	0.889	0.698	0.88	0.76	0.778	0.8439
Etomoxir	0.785	0.896	0.884	0.773	0.82	0.732	0.893	0.878	0.886	1.065	1.086	1.117	1.16	1.24	1.117	1.117

## Sheet: Fig5.E
The placenta weight(g)
	WT								ChemKO
Ctrl	0.122	0.117	0.11	0.1	0.109	0.12	0.123	0.113	0.11	0.112	0.117	0.1	0.12	0.113	0.116	0.101
Etomoxir	0.109	0.114	0.107	0.124	0.108	0.117	0.108	0.115	0.117	0.097	0.101	0.097	0.092	0.101	0.097	0.092

[truncated: 4 more sheets: Fig5.F, Fig7.F, Fig.S4B, Sheet1]
